# Supplementary material for: A phase II study of palbociclib plus letrozole plus trastuzumab as neoadjuvant treatment for clinical stages II and III ER+ HER2+ breast cancer (PALTAN)
Source: NPJ Breast Cancer. 2023 Jan 6;9:1. doi: 10.1038/s41523-022-00504-z (PMC9822956; doi:10.1038/s41523-022-00504-z)
Supplement: Supplementary file 1 — Supplementary Tables Legend [file 41523_2022_504_MOESM1_ESM.xlsx]

## Sheet: Supplementary Table 1
Supplementary Tables Legend
Supplementary Table 1. List of adjuvant therapy prescribed to participants.
Supplementary Table 1. Adjuvant therapy prescribed to participants.
Trastuzumab, paclitaxel, AI#.
Trastuzumab, pertuzumab, carboplatin, taxane.
Trastuzumab, pertuzumab, carboplatin, taxane, AI.
Trastuzumab, pertuzumab, carboplatin, taxane, AI, neratinib.
Trastuzumab, AI.
Docetaxel, cyclophosphamide, AI.
Trastuzumab, tamoxifen.
AI# Aromatase inhibitor

## Sheet: Supplementary Table 2
Supplementary Tables Legend
Supplementary Table 2. List of 161 differentially expressed genes (FDR p<0.05); 145 downregulated and 16 upregulated comparing C1D15 to baseline.
Supplementary Table 2. List of 161 differentially expressed genes (FDR p<0.05); 145 downregulated and 16 upregulated comparing C1D15 to baseline.
Feature_ID	entrezgene	external_gene_name	gene_biotype	external_gene_source	transcript_count	description	logFC	CI.L	CI.R	AveExpr	t	P.Value	adj.P.Val	B	linearFC	sample.t1517923_1	sample.t1517934_1	sample.t1517931	sample.t1517925_1	sample.t1517921	sample.t1517919	sample.t1517918_1	sample.t1517932_1	sample.t1517928	sample.t1517930	sample.t1517924_1	sample.t1518947_1	sample.t1518946	sample.t1517920_1	sample.t1518945	sample.t1517917	sample.t1517916	sample.t1517915	sample.t1517929	sample.t1518950_1	sample.t1517933	sample.t1517927	sample.t1517926_1
ENSG00000131747	7153	TOP2A	protein_coding	HGNC Symbol	5	DNA topoisomerase II alpha [Source:HGNC Symbol;Acc:HGNC:11989]	-5.10516	-6.74399	-3.46632	5.6899	-6.50409	2.61323e-06	0.00386236	4.87762	-34.4195	4.06874	6.31395	2.5755	3.5275	1.77024	4.42658	-0.278411	5.92045	6.03049	5.98875	6.57039	5.44137	6.24063	8.43843	7.83807	5.92664	9.28029	6.74748	6.19814	6.2974	6.55517	5.95261	9.03727
ENSG00000169607	150468	CKAP2L	protein_coding	HGNC Symbol	6	cytoskeleton associated protein 2 like [Source:HGNC Symbol;Acc:HGNC:26877]	-4.59718	-6.39306	-2.8013	2.06409	-5.34475	3.27989e-05	0.0117917	2.00435	-24.2041	-0.680249	2.70901	0.394264	-3.37101	-2.33396	0.690647	-3.25085	2.70997	2.81163	3.60485	3.04159	2.59602	3.5518	3.91131	4.56925	3.68375	3.5373	2.56928	2.26142	3.66358	3.77325	2.7248	4.30639
ENSG00000171848	6241	RRM2	protein_coding	HGNC Symbol	19	ribonucleotide reductase regulatory subunit M2 [Source:HGNC Symbol;Acc:HGNC:10452]	-4.59035	-6.39859	-2.78212	3.93581	-5.30034	3.62463e-05	0.0122651	2.36289	-24.0899	2.39834	4.63463	2.03209	1.78703	-0.460866	1.58054	-1.71286	4.07561	4.05992	5.98987	4.52141	3.92157	6.20795	5.68333	7.41345	5.29145	5.16343	4.28912	4.5678	5.33833	5.44888	3.40225	4.89027
ENSG00000189057	374393	FAM111B	protein_coding	HGNC Symbol	6	family with sequence similarity 111 member B [Source:HGNC Symbol;Acc:HGNC:24200]	-4.45415	-6.57977	-2.32854	2.10451	-4.37516	0.000301586	0.0493946	0.219171	-21.9197	-0.018069	3.64227	0.618947	-0.500316	-5.67968	-1.91994	-2.14834	3.01858	2.49493	3.58231	2.61301	2.39073	4.41455	4.14748	5.03968	3.40763	2.97255	3.6186	3.03538	3.53802	3.40576	2.88187	3.84771
ENSG00000065328	55388	MCM10	protein_coding	HGNC Symbol	7	minichromosome maintenance 10 replication initiation factor [Source:HGNC Symbol;Acc:HGNC:18043]	-4.31738	-6.3795	-2.25526	2.18949	-4.37138	0.000304238	0.0493946	0.29942	-19.9371	-0.0155722	2.61768	0.46168	0.329368	-4.2259	1.30244	-3.54644	1.62018	2.26263	3.30211	3.41303	1.91546	3.85209	3.88682	4.87505	3.89103	4.86803	2.70062	3.01818	3.82432	3.66247	2.73406	3.6089
ENSG00000154839	220134	SKA1	protein_coding	HGNC Symbol	5	spindle and kinetochore associated complex subunit 1 [Source:HGNC Symbol;Acc:HGNC:28109]	-4.18976	-6.03502	-2.3445	1.27114	-4.74073	0.000129649	0.0269467	0.725453	-18.2492	0.754996	1.41704	-0.340049	-2.13173	-2.50963	-2.23479	-3.25279	2.0178	2.71417	2.76427	2.0874	1.02553	3.15403	2.3717	4.84365	2.7612	2.1343	1.93555	1.08295	2.80132	2.97822	0.934776	1.92634
ENSG00000066279	259266	ASPM	protein_coding	HGNC Symbol	3	abnormal spindle microtubule assembly [Source:HGNC Symbol;Acc:HGNC:19048]	-4.17916	-5.38615	-2.97217	3.85481	-7.22933	5.85739e-07	0.00246207	6.12507	-18.1156	2.47739	3.99039	1.75645	1.42966	-0.167628	2.75228	-0.31295	4.02607	5.01815	5.28495	5.07167	3.44578	5.0656	5.41435	6.2949	5.43071	5.30606	3.9447	4.69772	5.04562	3.96138	3.50698	5.22041
ENSG00000174371	9156	EXO1	protein_coding	HGNC Symbol	12	exonuclease 1 [Source:HGNC Symbol;Acc:HGNC:3511]	-4.12068	-5.78306	-2.4583	2.33614	-5.17548	4.80552e-05	0.014695	1.90959	-17.396	-0.247331	2.0244	1.07164	-0.466335	-0.99821	1.24576	-4.45345	2.52905	3.65917	3.77038	3.14132	2.93179	4.60621	3.80262	5.13538	3.37445	4.33762	2.98503	3.20901	3.46933	3.42035	2.02318	3.15986
ENSG00000148773	4288	MKI67	protein_coding	HGNC Symbol	5	marker of proliferation Ki-67 [Source:HGNC Symbol;Acc:HGNC:7107]	-4.10505	-5.73586	-2.47423	5.14665	-5.25565	4.00885e-05	0.012973	2.3022	-17.2085	4.18938	6.01696	4.52391	2.68175	1.00006	1.60245	0.342651	4.87612	5.7954	5.62035	6.47596	4.08476	7.3742	7.04016	7.66479	6.9093	7.02116	6.17657	4.94697	6.2452	6.52201	5.08083	6.1819
ENSG00000183856	128239	IQGAP3	protein_coding	HGNC Symbol	4	IQ motif containing GTPase activating protein 3 [Source:HGNC Symbol;Acc:HGNC:20669]	-4.01477	-5.43143	-2.59811	4.29056	-5.91708	9.2201e-06	0.00615835	3.66327	-16.1646	2.53785	5.40672	2.88515	2.01512	0.919625	2.37952	-0.621623	4.61155	5.35969	5.63381	5.18513	3.98222	6.41414	6.20986	6.2272	6.1112	5.16106	4.85109	4.34397	5.06322	4.70877	4.34508	4.95244
ENSG00000011426	54443	ANLN	protein_coding	HGNC Symbol	13	anillin actin binding protein [Source:HGNC Symbol;Acc:HGNC:14082]	-3.96546	-5.74329	-2.18764	3.19072	-4.65713	0.000157161	0.0309712	1.01282	-15.6215	0.112631	4.05845	2.51938	0.502137	-1.88534	1.55441	-2.77344	3.28211	4.28979	4.3993	4.3878	3.60724	4.5248	5.19	5.81478	4.61572	4.82086	3.37314	3.66344	4.66476	4.52322	3.22582	4.91549
ENSG00000090889	24137	KIF4A	protein_coding	HGNC Symbol	2	kinesin family member 4A [Source:HGNC Symbol;Acc:HGNC:13339]	-3.92799	-5.25797	-2.598	2.78857	-6.16645	5.36805e-06	0.00476038	3.90446	-15.2209	2.4826	2.89471	1.10976	-0.705315	0.00970402	1.95357	-1.92188	2.6183	3.83775	3.55006	3.60259	2.27629	4.2507	3.88023	4.75768	4.19574	4.77484	3.61185	2.71069	3.87661	3.68829	2.60768	4.07463
ENSG00000276903	8332	H2AC16	protein_coding	HGNC Symbol	1	H2A clustered histone 16 [Source:HGNC Symbol;Acc:HGNC:4730]	-3.87273	-5.55028	-2.19518	2.36226	-4.8201	0.000108047	0.0241277	1.26111	-14.649	0.220466	3.30607	-0.470704	1.09968	-1.4882	0.106008	-1.89231	2.24541	1.69434	3.67782	2.77383	2.57648	3.71688	3.96706	5.69957	2.71643	4.13566	3.17214	2.8219	2.89754	4.3616	3.37625	3.61806
ENSG00000186185	146909	KIF18B	protein_coding	HGNC Symbol	4	kinesin family member 18B [Source:HGNC Symbol;Acc:HGNC:27102]	-3.87188	-5.04041	-2.70336	3.41626	-6.91826	1.10288e-06	0.00246207	5.47947	-14.6404	1.76675	4.07132	1.55317	0.708179	-0.158404	2.30977	-0.117055	3.82447	3.74599	4.51978	4.13816	2.90103	4.96494	5.43693	5.38661	4.38264	4.29687	3.84783	3.46261	4.27053	4.56445	3.86349	4.83384
ENSG00000101057	4605	MYBL2	protein_coding	HGNC Symbol	2	MYB proto-oncogene like 2 [Source:HGNC Symbol;Acc:HGNC:7548]	-3.83976	-5.23251	-2.447	4.08958	-5.75626	1.3121e-05	0.0068088	3.34232	-14.318	2.65802	4.25252	1.92664	2.08928	0.588029	4.10855	-0.615121	3.90495	4.03298	6.08874	5.07669	3.45143	5.55818	5.44155	6.08331	5.01264	7.00825	4.24581	4.98725	4.82748	5.57012	3.63043	4.13262
ENSG00000135451	10024	TROAP	protein_coding	HGNC Symbol	16	trophinin associated protein [Source:HGNC Symbol;Acc:HGNC:12327]	-3.83612	-5.49024	-2.18199	2.94278	-4.84214	0.000102722	0.0236403	1.33539	-14.2819	2.11063	2.83938	2.04809	-0.255582	-3.05115	0.599746	-0.668756	2.67638	3.46373	4.26811	3.624	3.45151	5.25529	4.27511	5.79895	4.04424	4.5502	3.24005	3.1666	4.27034	4.39807	3.23318	4.34577
ENSG00000118193	9928	KIF14	protein_coding	HGNC Symbol	2	kinesin family member 14 [Source:HGNC Symbol;Acc:HGNC:19181]	-3.82983	-5.15624	-2.50342	2.36897	-6.02856	7.2328e-06	0.00549776	3.53905	-14.2198	0.573795	2.42635	1.07053	-3.02217	-0.731401	0.968809	-1.19341	2.6383	3.93631	3.67503	3.56321	2.5221	3.78725	3.87857	4.64924	3.79648	4.05104	2.63683	2.71049	3.52913	2.78315	2.52933	3.70744
ENSG00000123485	55355	HJURP	protein_coding	HGNC Symbol	9	Holliday junction recognition protein [Source:HGNC Symbol;Acc:HGNC:25444]	-3.82817	-5.64761	-2.00873	2.76796	-4.39306	0.000289334	0.0488168	0.455753	-14.2035	0.540389	3.66692	1.7429	0.895761	-1.47058	1.83733	-4.16736	2.88278	2.64361	4.21274	3.39447	2.88536	4.15284	4.60897	5.42702	4.19214	4.34665	2.97904	3.17416	4.06445	4.25084	3.07534	4.32742
ENSG00000089685	332	BIRC5	protein_coding	HGNC Symbol	11	baculoviral IAP repeat containing 5 [Source:HGNC Symbol;Acc:HGNC:593]	-3.73425	-4.86622	-2.60228	3.47024	-6.88779	1.17422e-06	0.00246207	5.50604	-13.3082	0.56724	3.77236	1.18109	1.06834	0.640751	3.49429	0.116763	3.60738	4.0413	4.04139	4.36755	3.21322	5.04941	5.62769	5.44704	3.91832	4.4727	3.52526	3.97408	4.1433	4.6771	3.61987	5.24918
ENSG00000072571	3161	HMMR	protein_coding	HGNC Symbol	8	hyaluronan mediated motility receptor [Source:HGNC Symbol;Acc:HGNC:5012]	-3.73226	-4.79401	-2.67051	2.17131	-7.33945	4.69638e-07	0.00246207	5.84902	-13.2899	-0.0815824	2.40448	0.672104	-0.386916	-0.126397	0.0966754	-1.9901	2.95519	3.30236	3.07469	3.27952	2.02641	4.00099	3.85028	4.28985	3.14013	2.50345	2.48386	2.32112	3.19455	3.38786	2.56243	2.97924
ENSG00000126787	9787	DLGAP5	protein_coding	HGNC Symbol	5	DLG associated protein 5 [Source:HGNC Symbol;Acc:HGNC:16864]	-3.67302	-4.87929	-2.46676	2.04919	-6.35762	3.56469e-06	0.00399818	4.21581	-12.7553	-0.593734	2.12613	0.0137488	-0.238062	-0.543116	1.37169	-1.63498	2.43004	2.36667	3.3176	2.69139	2.25453	3.13229	3.79815	4.37831	3.36448	2.28198	1.85848	1.77285	3.23839	3.11942	2.61036	4.01467
ENSG00000109805	64151	NCAPG	protein_coding	HGNC Symbol	5	non-SMC condensin I complex subunit G [Source:HGNC Symbol;Acc:HGNC:24304]	-3.65224	-4.80783	-2.49665	2.62667	-6.59885	2.14088e-06	0.00335034	4.78373	-12.5728	0.540463	2.22729	0.0995233	0.836368	-0.703728	1.21824	-0.0523137	3.08994	2.901	3.93744	3.69039	1.97458	4.186	4.0337	4.97559	4.00789	4.08635	2.71429	2.16731	3.89704	4.25655	3.01217	3.31723
ENSG00000075218	51512	GTSE1	protein_coding	HGNC Symbol	4	G2 and S-phase expressed 1 [Source:HGNC Symbol;Acc:HGNC:13698]	-3.65015	-4.89199	-2.4083	2.91684	-6.13698	5.72008e-06	0.00490893	3.98776	-12.5546	0.993257	3.09887	-0.0274893	1.43611	1.2466	1.76489	-1.61069	2.87019	3.76378	3.67139	3.76517	1.65662	4.75311	4.38398	4.51102	4.15686	4.00504	3.89138	2.53487	3.92959	4.34666	3.61574	4.33029
ENSG00000274641	8348	H2BC17	protein_coding	HGNC Symbol	1	H2B clustered histone 17 [Source:HGNC Symbol;Acc:HGNC:4758]	-3.64981	-5.1642	-2.13541	3.45078	-5.03203	6.65619e-05	0.01793	1.8274	-12.5517	0.724464	3.89966	0.9171	2.42439	-0.0517027	2.02122	0.0269103	3.38566	3.0396	5.47256	3.58556	3.52759	4.96098	5.18597	6.68868	4.54333	4.82885	3.37478	3.42995	4.34163	4.56484	3.60147	4.87445
ENSG00000277775	8968	H3C7	protein_coding	HGNC Symbol	1	H3 clustered histone 7 [Source:HGNC Symbol;Acc:HGNC:4773]	-3.59282	-5.06079	-2.12485	3.79452	-5.11012	5.5732e-05	0.0164744	1.99766	-12.0655	2.20982	4.90067	0.451588	2.24728	1.74319	5.07519	-0.669518	4.03838	3.27263	5.45527	3.08213	3.7263	5.61967	5.22224	5.32441	4.63258	4.37624	4.87052	3.28262	4.09303	4.72059	4.12863	5.47043
ENSG00000165304	9833	MELK	protein_coding	HGNC Symbol	14	maternal embryonic leucine zipper kinase [Source:HGNC Symbol;Acc:HGNC:16870]	-3.57309	-5.03037	-2.11582	2.62515	-5.11936	5.45759e-05	0.0163139	1.91285	-11.9017	1.16909	2.59444	0.825761	0.0944361	-3.07333	2.84857	-0.742533	2.11626	3.44958	3.90166	3.42809	2.87981	4.40088	4.05206	4.54998	3.88136	4.42494	2.63754	2.76107	3.92015	3.74349	2.53931	3.97576
ENSG00000184357	3009	H1-5	protein_coding	HGNC Symbol	1	H1.5 linker histone, cluster member [Source:HGNC Symbol;Acc:HGNC:4719]	-3.55287	-4.82065	-2.2851	4.53394	-5.85128	1.06482e-05	0.00615835	3.552	-11.736	3.24803	5.33184	1.55286	3.24092	1.13375	5.53748	0.469239	4.44731	4.33995	6.32693	4.819	4.37555	5.90892	6.29907	5.56898	5.61063	6.08504	4.87663	4.24112	5.01992	5.71287	4.58554	5.54899
ENSG00000117650	4751	NEK2	protein_coding	HGNC Symbol	5	NIMA related kinase 2 [Source:HGNC Symbol;Acc:HGNC:7745]	-3.55031	-5.02279	-2.07783	2.30879	-5.03421	6.62329e-05	0.01793	1.70994	-11.7152	0.0712829	3.25926	0.99642	-0.569951	-0.402599	-1.00718	-1.32288	2.58419	3.56122	3.38565	3.31323	2.01157	3.89999	3.81611	5.81155	3.50397	4.04154	2.90599	2.98367	3.06463	2.35239	1.9386	2.90346
ENSG00000143228	83540	NUF2	protein_coding	HGNC Symbol	12	NUF2 component of NDC80 kinetochore complex [Source:HGNC Symbol;Acc:HGNC:14621]	-3.54575	-4.66327	-2.42822	2.082	-6.62467	2.02805e-06	0.00335034	4.65092	-11.6782	0.80266	2.24229	-0.11501	-0.485776	-0.699409	1.85863	-1.53026	2.1413	2.38774	3.34067	2.59959	1.86466	3.10001	3.40586	4.29244	2.94793	3.27822	2.5253	2.84179	3.20131	2.77454	1.65005	3.46145
ENSG00000137804	51203	NUSAP1	protein_coding	HGNC Symbol	14	nucleolar and spindle associated protein 1 [Source:HGNC Symbol;Acc:HGNC:18538]	-3.54327	-4.57992	-2.50662	3.36465	-7.1365	7.06515e-07	0.00246207	5.94534	-11.6582	2.2483	3.73592	1.06802	1.86421	0.316448	2.23708	-0.113878	3.58889	3.54387	4.47006	3.90998	2.97834	4.78716	4.90165	5.49557	4.68623	4.83011	3.77744	3.1326	4.18438	3.92197	3.46159	4.36099
ENSG00000117724	1063	CENPF	protein_coding	HGNC Symbol	6	centromere protein F [Source:HGNC Symbol;Acc:HGNC:1857]	-3.5237	-4.45577	-2.59164	5.80182	-7.89345	1.58452e-07	0.00210772	7.57453	-11.5011	5.12294	6.28028	4.45251	3.91792	2.92447	4.2362	2.18636	5.72951	6.54543	6.86709	6.49272	5.10629	7.22081	7.90504	7.67384	6.67192	6.38802	6.68901	6.66043	6.35427	5.7975	5.38924	6.83003
ENSG00000143476	51514	DTL	protein_coding	HGNC Symbol	6	denticleless E3 ubiquitin protein ligase homolog [Source:HGNC Symbol;Acc:HGNC:30288]	-3.50094	-4.77332	-2.22856	3.58793	-5.74488	1.34544e-05	0.0068088	3.29204	-11.3211	2.47515	4.1052	2.48605	1.09691	0.713944	0.497817	0.0118304	3.32639	4.6532	4.48782	4.568	2.98652	5.52499	5.20167	6.56161	4.76339	5.17152	4.19664	3.87118	4.40233	3.95736	3.29969	4.16325
ENSG00000276368	8331	H2AC14	protein_coding	HGNC Symbol	1	H2A clustered histone 14 [Source:HGNC Symbol;Acc:HGNC:4727]	-3.33577	-4.59359	-2.07795	3.75253	-5.53721	2.13194e-05	0.00872588	2.88646	-10.0964	3.32742	4.13629	1.46147	2.14269	0.880439	3.82302	-0.238656	3.71224	2.40319	5.30981	3.93843	3.96106	5.10435	4.82237	5.43117	4.19717	5.16737	4.24495	4.07464	3.90174	5.9071	4.235	4.36483
ENSG00000135476	9700	ESPL1	protein_coding	HGNC Symbol	8	extra spindle pole bodies like 1, separase [Source:HGNC Symbol;Acc:HGNC:16856]	-3.33484	-4.65932	-2.01036	3.64858	-5.25705	3.99624e-05	0.012973	2.30657	-10.0899	1.82181	3.60939	2.53944	1.06489	0.81965	2.22485	0.93519	3.45328	3.73632	4.62705	4.63704	3.02968	5.53047	5.12238	6.63671	5.13972	5.51879	3.35621	3.47418	4.55595	4.47685	3.28367	4.32383
ENSG00000278463	8335	H2AC4	protein_coding	HGNC Symbol	1	H2A clustered histone 4 [Source:HGNC Symbol;Acc:HGNC:4734]	-3.31337	-4.4344	-2.19233	2.20686	-6.17113	5.31428e-06	0.00476038	3.96129	-9.94083	0.737796	1.21286	-0.579754	0.176955	1.55649	2.34508	-2.29476	2.40352	2.35616	2.65288	3.42004	2.10486	3.61239	3.03606	3.87004	2.84201	4.485	1.55242	3.74217	2.52396	4.23497	2.14004	2.62656
ENSG00000127564	9088	PKMYT1	protein_coding	HGNC Symbol	20	protein kinase, membrane associated tyrosine/threonine 1 [Source:HGNC Symbol;Acc:HGNC:29650]	-3.30251	-4.55916	-2.04587	2.83	-5.48712	2.38396e-05	0.00946609	2.65928	-9.86632	1.42441	3.1587	1.5089	1.55054	1.13859	-1.62067	-2.37047	2.55057	3.94426	3.90005	3.81275	2.52924	4.52639	4.34459	5.47038	3.33945	3.9355	3.85557	4.09982	3.49433	3.45483	3.29154	3.75065
ENSG00000178999	9212	AURKB	protein_coding	HGNC Symbol	14	aurora kinase B [Source:HGNC Symbol;Acc:HGNC:11390]	-3.2679	-4.58058	-1.95521	2.80269	-5.19782	4.56851e-05	0.0143384	2.13619	-9.63242	1.10492	2.61469	1.09057	1.05197	-0.23887	1.79172	-0.565539	2.65415	3.056	4.1511	3.53887	2.14154	4.08112	3.8154	5.48706	4.25307	4.52456	2.98493	2.74623	3.96834	4.18385	2.31042	3.71571
ENSG00000278637	8359	H4C1	protein_coding	HGNC Symbol	1	H4 clustered histone 1 [Source:HGNC Symbol;Acc:HGNC:4781]	-3.2502	-3.92531	-2.57508	3.8751	-10.0518	3.35413e-09	8.92333e-05	10.8484	-9.51494	3.16558	3.08999	1.03972	2.47923	1.794	3.09719	1.01535	3.74446	4.39715	4.46938	4.94642	3.38377	5.64916	5.12539	5.92898	4.42315	5.37819	3.88184	4.82321	4.43377	4.83401	3.69825	4.32908
ENSG00000094804	990	CDC6	protein_coding	HGNC Symbol	7	cell division cycle 6 [Source:HGNC Symbol;Acc:HGNC:1744]	-3.22654	-4.6866	-1.76647	3.88637	-4.614	0.00017359	0.0332245	0.932027	-9.36018	2.89448	3.98494	2.19958	2.2778	1.48725	3.66653	-0.457197	3.65889	3.7992	3.45847	3.9551	3.54252	4.70882	5.58	5.35101	3.73223	7.19267	5.24664	4.2262	3.96821	4.05475	4.24639	6.61204
ENSG00000088325	22974	TPX2	protein_coding	HGNC Symbol	2	TPX2 microtubule nucleation factor [Source:HGNC Symbol;Acc:HGNC:1249]	-3.21148	-4.19654	-2.22642	4.35304	-6.80701	1.38735e-06	0.00263637	5.46672	-9.26301	3.49582	4.49039	3.24621	2.63969	2.0921	3.46322	-0.0979986	4.73334	4.63988	5.27073	5.32435	3.50674	5.46251	5.74301	6.14652	5.46466	5.92844	4.88801	4.63619	5.08636	5.194	4.10416	4.66167
ENSG00000185130	8340	H2BC13	protein_coding	HGNC Symbol	1	H2B clustered histone 13 [Source:HGNC Symbol;Acc:HGNC:4748]	-3.15352	-4.45455	-1.85249	4.95063	-5.06082	6.23405e-05	0.017458	1.84398	-8.89824	4.0083	5.17766	2.959	3.32858	2.68658	4.45902	1.92887	4.67629	2.85782	7.04877	5.05871	4.54164	6.05308	6.59677	7.69386	5.97614	6.02657	4.87891	5.22726	5.59737	6.26284	5.08612	5.73443
ENSG00000161888	147841	SPC24	protein_coding	HGNC Symbol	7	SPC24 component of NDC80 kinetochore complex [Source:HGNC Symbol;Acc:HGNC:26913]	-3.14483	-4.19219	-2.09747	2.6993	-6.26921	4.3052e-06	0.00409055	4.25644	-8.8448	0.667694	2.70838	1.46949	0.802104	0.28214	2.20227	-1.28523	3.21489	3.06236	3.73076	3.6742	2.35045	3.73931	4.11055	4.78726	4.20992	3.64149	2.23955	2.80562	3.54524	3.59965	2.81989	3.70583
ENSG00000093009	8318	CDC45	protein_coding	HGNC Symbol	14	cell division cycle 45 [Source:HGNC Symbol;Acc:HGNC:1739]	-3.14357	-4.63777	-1.64936	2.3708	-4.39263	0.000289619	0.0488168	0.461245	-8.83705	-1.28809	2.31069	1.56171	0.478394	-1.29485	0.914814	-1.26125	1.90476	2.68733	3.09506	2.92549	2.25459	4.27776	3.9946	5.03113	3.36707	4.19163	3.11138	2.42586	3.26207	3.80958	2.77531	3.99329
ENSG00000237649	3833	KIFC1	protein_coding	HGNC Symbol	4	kinesin family member C1 [Source:HGNC Symbol;Acc:HGNC:6389]	-3.13756	-4.31204	-1.96309	3.62799	-5.5778	1.94779e-05	0.0084949	2.97876	-8.80036	1.92457	4.00442	2.33006	1.46721	2.06045	2.74	-0.466593	2.70949	3.57145	4.53733	4.44127	3.51173	5.51399	5.22447	5.8254	4.73301	4.77019	3.55705	3.85565	4.24221	4.75536	3.77844	4.35654
ENSG00000109674	55247	NEIL3	protein_coding	HGNC Symbol	2	nei like DNA glycosylase 3 [Source:HGNC Symbol;Acc:HGNC:24573]	-3.12641	-4.36944	-1.88338	1.39024	-5.25142	4.04734e-05	0.012973	2.04884	-8.73258	-0.942476	0.589906	-0.575103	0.141674	-0.757981	1.25877	-2.3865	1.72572	2.21155	2.88163	2.12605	1.2655	3.19662	2.51596	3.50226	2.54628	2.81735	1.58834	1.73482	2.41481	2.26881	0.495051	1.35638
ENSG00000138180	55165	CEP55	protein_coding	HGNC Symbol	3	centrosomal protein 55 [Source:HGNC Symbol;Acc:HGNC:1161]	-3.12169	-4.13364	-2.10974	1.97209	-6.44084	2.98715e-06	0.00397351	4.32166	-8.70406	1.70245	2.39445	0.154731	0.107148	-1.98418	1.81304	-0.642072	2.21084	2.44235	2.54747	2.74443	1.49196	2.96757	3.38836	3.24634	2.80939	3.10807	2.43559	1.85281	2.86095	3.03752	1.81854	2.85036
ENSG00000171320	157570	ESCO2	protein_coding	HGNC Symbol	8	establishment of sister chromatid cohesion N-acetyltransferase 2 [Source:HGNC Symbol;Acc:HGNC:27230]	-3.09897	-4.45378	-1.74417	1.51072	-4.77588	0.000119589	0.0253651	1.21656	-8.56809	-2.16642	0.915913	0.921429	0.0371095	-1.09679	0.608274	-1.82891	1.65292	1.88544	2.16827	1.53778	2.08451	3.63435	3.41021	4.30185	1.74406	1.89064	2.15118	2.10274	2.49166	2.05981	1.14655	3.09406
ENSG00000169679	699	BUB1	protein_coding	HGNC Symbol	14	BUB1 mitotic checkpoint serine/threonine kinase [Source:HGNC Symbol;Acc:HGNC:1148]	-3.02572	-4.03045	-2.02099	3.44776	-6.2877	4.13822e-06	0.00407753	4.399	-8.1439	2.84244	3.53131	2.47098	1.18094	0.360853	2.76562	0.398298	3.17852	3.75473	4.23503	3.85703	3.56853	4.43086	4.92287	5.80551	4.31042	4.17835	3.49906	3.55391	4.26334	4.00493	3.16947	5.01541
ENSG00000112984	10112	KIF20A	protein_coding	HGNC Symbol	7	kinesin family member 20A [Source:HGNC Symbol;Acc:HGNC:9787]	-3.02079	-3.9328	-2.10878	2.94263	-6.91566	1.10879e-06	0.00246207	5.52969	-8.1161	1.33002	3.28549	1.1499	1.23851	0.678271	1.90488	0.188737	3.05178	3.99802	3.72872	3.44354	2.70841	4.8544	4.55072	4.60501	3.79227	3.63079	3.30459	2.92294	3.45737	3.22989	2.8785	3.74772
ENSG00000137812	57082	KNL1	protein_coding	HGNC Symbol	13	kinetochore scaffold 1 [Source:HGNC Symbol;Acc:HGNC:24054]	-3.01232	-4.1376	-1.88704	3.58109	-5.58923	1.8989e-05	0.00848582	3.00201	-8.0686	1.95486	4.06066	2.24396	2.44475	1.07254	2.5736	-0.107314	3.69468	3.7038	4.99046	4.06381	2.92819	4.55311	4.96626	5.8494	4.98264	4.30299	3.97431	3.55115	4.6711	4.29963	3.26987	4.32057
ENSG00000197153	8356	H3C12	protein_coding	HGNC Symbol	2	H3 clustered histone 12 [Source:HGNC Symbol;Acc:HGNC:4774]	-3.01215	-4.04389	-1.9804	2.79991	-6.0956	6.25496e-06	0.00508642	3.98147	-8.06764	0.759266	2.64163	0.822409	0.515126	1.59804	2.39324	0.261426	3.33558	2.49632	3.35696	3.05843	2.6404	5.10996	3.26485	5.10326	3.70132	3.77647	3.12441	2.58625	2.84332	4.01542	2.79669	4.19707
ENSG00000165244	195828	ZNF367	protein_coding	HGNC Symbol	1	zinc finger protein 367 [Source:HGNC Symbol;Acc:HGNC:18320]	-2.98681	-4.15868	-1.81494	1.94253	-5.32158	3.45539e-05	0.0119386	2.28837	-7.92719	0.769204	2.32814	0.652207	0.610813	-0.519233	1.79865	-2.43365	1.52279	1.9518	2.93687	2.59524	1.78673	2.90697	3.37917	3.82401	2.87648	2.5551	1.97416	2.32126	2.76495	2.89762	2.01197	3.16685
ENSG00000145386	890	CCNA2	protein_coding	HGNC Symbol	2	cyclin A2 [Source:HGNC Symbol;Acc:HGNC:1578]	-2.96699	-4.32426	-1.60972	2.10142	-4.56417	0.00019475	0.0362317	0.825135	-7.81904	-2.19687	2.59756	-0.266983	-0.230731	-0.499689	2.42991	0.17012	1.79753	2.19069	3.45907	3.21267	1.54282	2.90655	3.47939	3.89409	3.59175	3.58402	2.01684	2.48762	3.03711	3.4777	2.0303	3.62122
ENSG00000140534	90381	TICRR	protein_coding	HGNC Symbol	3	TOPBP1 interacting checkpoint and replication regulator [Source:HGNC Symbol;Acc:HGNC:28704]	-2.89943	-4.25989	-1.53897	3.01605	-4.44979	0.000253713	0.0449986	0.594678	-7.46131	2.36534	3.31532	0.641905	1.23101	0.266041	3.61573	0.170517	2.45165	2.84064	5.79081	2.64262	2.88532	4.10238	3.63569	4.44064	4.27718	3.64292	2.97287	3.36421	4.04938	3.9727	2.61033	4.08393
ENSG00000146670	113130	CDCA5	protein_coding	HGNC Symbol	10	cell division cycle associated 5 [Source:HGNC Symbol;Acc:HGNC:14626]	-2.87519	-4.19313	-1.55724	3.33393	-4.55494	0.000198948	0.0367557	0.815464	-7.33698	2.60383	2.83064	2.49918	1.50903	1.13289	1.83021	-0.289374	2.40531	2.70079	4.14073	3.95783	2.7523	4.75231	4.2792	6.7034	4.40877	5.31133	3.43386	4.01347	4.18586	4.46995	2.86654	4.18227
ENSG00000136492	83990	BRIP1	protein_coding	HGNC Symbol	6	BRCA1 interacting protein C-terminal helicase 1 [Source:HGNC Symbol;Acc:HGNC:20473]	-2.84828	-3.71317	-1.9834	3.28183	-6.87601	1.20308e-06	0.00246207	5.55409	-7.20142	1.94695	2.68232	2.26959	1.58527	1.35413	2.81479	0.401356	3.19309	3.72826	3.87158	4.55893	3.31534	4.33673	4.73991	5.41173	4.49509	3.9073	2.34193	3.45979	4.03956	3.65083	3.20316	4.1744
ENSG00000198901	9055	PRC1	protein_coding	HGNC Symbol	19	protein regulator of cytokinesis 1 [Source:HGNC Symbol;Acc:HGNC:9341]	-2.83535	-3.82727	-1.84343	4.20539	-5.96822	8.24688e-06	0.00592973	3.79463	-7.13716	2.87229	4.44151	2.40448	2.73817	2.14785	4.13553	1.03741	4.12938	4.50522	5.80757	4.1211	4.06747	5.06581	5.52747	6.09408	5.21154	4.94131	4.29687	3.95954	5.01523	4.5586	3.66252	5.98309
ENSG00000165480	221150	SKA3	protein_coding	HGNC Symbol	7	spindle and kinetochore associated complex subunit 3 [Source:HGNC Symbol;Acc:HGNC:20262]	-2.82882	-3.92275	-1.73489	2.30725	-5.39918	2.90253e-05	0.0108759	2.55363	-7.1049	1.79775	1.55955	1.00971	0.359152	0.148606	2.44314	-1.05078	2.11982	1.67181	3.71173	2.3862	1.70525	3.7221	3.19222	4.77381	3.51933	2.84287	2.59373	2.57471	3.46125	2.96639	2.40848	3.14992
ENSG00000196787	8969	H2AC11	protein_coding	HGNC Symbol	1	H2A clustered histone 11 [Source:HGNC Symbol;Acc:HGNC:4737]	-2.80902	-3.73925	-1.87878	4.27233	-6.30485	3.98929e-06	0.00407753	4.48251	-7.00807	3.83507	3.46595	2.30573	2.61216	2.90876	3.82185	1.8093	4.23415	4.24995	4.23447	5.57084	2.7882	5.54787	4.50205	6.17676	5.37726	6.15451	4.45851	4.34642	5.05523	5.57509	3.94762	5.28592
ENSG00000166803	9768	PCLAF	protein_coding	HGNC Symbol	9	PCNA clamp associated factor [Source:HGNC Symbol;Acc:HGNC:28961]	-2.76168	-3.87375	-1.64961	2.29216	-5.18506	4.70241e-05	0.0145469	2.10754	-6.78186	0.713038	2.61507	0.848096	-1.12423	0.581125	2.01387	-0.0997853	2.3358	2.61173	3.31912	2.51634	2.06455	4.34452	3.50585	4.28299	3.15812	3.62994	2.59704	2.42221	2.89959	2.65117	1.63525	3.19838
ENSG00000121152	23397	NCAPH	protein_coding	HGNC Symbol	7	non-SMC condensin I complex subunit H [Source:HGNC Symbol;Acc:HGNC:1112]	-2.68673	-3.64914	-1.72432	2.40535	-5.82876	1.11874e-05	0.00633256	3.3792	-6.43851	1.91464	2.49133	0.992078	1.22094	0.55867	0.00900578	-0.706172	2.07951	2.49086	3.40956	3.17273	1.80885	3.21292	3.29814	4.72334	3.41354	3.70876	2.59037	2.3068	3.13753	3.79463	2.70106	2.99394
ENSG00000112742	7272	TTK	protein_coding	HGNC Symbol	11	TTK protein kinase [Source:HGNC Symbol;Acc:HGNC:12401]	-2.68253	-3.81825	-1.54679	1.54069	-4.93153	8.37145e-05	0.0206217	1.49136	-6.41978	-0.611948	1.59905	0.611398	-1.85559	-1.37126	0.765156	-0.321103	1.26173	2.11878	2.40906	2.32418	1.19197	2.99139	2.70329	3.46695	2.57101	3.09259	1.79279	1.87321	2.47567	2.0496	1.50895	2.78908
ENSG00000080986	10403	NDC80	protein_coding	HGNC Symbol	5	NDC80 kinetochore complex component [Source:HGNC Symbol;Acc:HGNC:16909]	-2.67624	-3.94924	-1.40325	1.98409	-4.38946	0.000291756	0.0488168	0.464614	-6.3919	-1.02138	2.2494	0.757955	1.29442	-0.737674	1.51171	-1.49586	1.62403	2.44868	3.21499	2.29933	1.97015	3.37315	3.54016	4.15251	2.83274	3.0783	2.22958	2.14662	2.96639	2.94539	1.40751	2.84595
ENSG00000151725	79682	CENPU	protein_coding	HGNC Symbol	6	centromere protein U [Source:HGNC Symbol;Acc:HGNC:21348]	-2.67003	-3.82496	-1.51511	2.64642	-4.82699	0.000106353	0.0241277	1.39699	-6.36444	1.07985	3.71361	1.6046	1.40012	0.936584	1.44991	-0.390965	3.2559	3.44834	3.00053	3.48949	2.622	4.40754	4.52228	3.684	2.86954	3.97074	3.05588	2.72814	2.6996	3.26256	2.40261	1.65491
ENSG00000100162	79019	CENPM	protein_coding	HGNC Symbol	8	centromere protein M [Source:HGNC Symbol;Acc:HGNC:18352]	-2.66969	-3.81431	-1.52507	1.84159	-4.86982	9.64081e-05	0.0224986	1.43744	-6.36293	-0.934088	1.63425	0.129837	1.07252	0.346045	0.0576031	-0.933006	1.48582	2.72907	2.47759	2.78291	0.750315	3.04074	3.18033	4.22584	2.44921	3.41324	2.62566	1.86311	2.73434	3.40958	1.49013	2.3255
ENSG00000163808	56992	KIF15	protein_coding	HGNC Symbol	7	kinesin family member 15 [Source:HGNC Symbol;Acc:HGNC:17273]	-2.62034	-3.5747	-1.66599	2.75839	-5.73271	1.38203e-05	0.0068088	3.27259	-6.14897	2.05133	3.30465	1.42489	0.764634	0.882289	2.28635	0.179361	2.85245	2.27846	4.0057	3.06863	2.43706	4.44392	3.8718	4.58757	3.95945	3.36065	2.9596	2.9695	3.1676	3.24531	2.53221	2.80953
ENSG00000167900	7083	TK1	protein_coding	HGNC Symbol	6	thymidine kinase 1 [Source:HGNC Symbol;Acc:HGNC:11830]	-2.60551	-3.50187	-1.70916	3.91358	-6.06912	6.6238e-06	0.00518293	3.99894	-6.08608	2.75497	4.57965	2.28663	2.03479	2.86376	4.10497	0.473663	4.16523	3.58907	4.53391	4.28016	3.90081	5.19158	5.40973	5.05359	4.38683	4.18888	4.16255	4.83025	3.73694	4.16046	4.25601	5.06798
ENSG00000111665	83461	CDCA3	protein_coding	HGNC Symbol	12	cell division cycle associated 3 [Source:HGNC Symbol;Acc:HGNC:14624]	-2.56109	-3.61388	-1.50829	2.6976	-5.07919	5.97896e-05	0.0172896	1.92999	-5.90152	1.1799	2.69184	1.06366	0.180703	0.953695	2.27303	1.32455	2.34179	2.59989	4.04494	3.72177	0.97569	3.73424	3.92443	4.54879	4.03984	3.63253	2.70668	3.00448	3.72751	3.31852	2.70234	3.354
ENSG00000156970	701	BUB1B	protein_coding	HGNC Symbol	11	BUB1 mitotic checkpoint serine/threonine kinase B [Source:HGNC Symbol;Acc:HGNC:1149]	-2.55651	-3.66391	-1.44911	2.90919	-4.8201	0.000108047	0.0241277	1.38318	-5.88284	1.90227	2.95805	2.14181	1.60006	-0.84182	2.75898	0.148973	2.73867	3.05265	3.5646	3.22971	2.19596	4.34054	4.25635	4.66503	3.92781	4.25812	3.59045	2.60494	3.85973	3.51327	2.81946	3.62568
ENSG00000203852	333932	H3C15	protein_coding	HGNC Symbol	1	H3 clustered histone 15 [Source:HGNC Symbol;Acc:HGNC:20505]	-2.49425	-3.60609	-1.38241	-0.190251	-4.68393	0.000147753	0.0297789	0.67289	-5.63435	-2.01066	-0.323687	-1.77283	-0.815148	-1.7209	-1.31251	-3.01424	-0.150361	0.246494	0.715143	0.0109074	0.204625	1.07344	0.782537	3.10895	0.403828	0.476609	-0.187174	-0.721271	0.416108	0.638288	-0.48893	0.0650051
ENSG00000276043	29128	UHRF1	protein_coding	HGNC Symbol	8	ubiquitin like with PHD and ring finger domains 1 [Source:HGNC Symbol;Acc:HGNC:12556]	-2.45613	-3.42404	-1.48822	4.81911	-5.29821	3.64209e-05	0.0122651	2.35167	-5.48742	3.51227	5.01627	3.79803	3.22791	3.34816	4.09052	2.24611	4.27143	5.17532	5.22818	5.58878	3.55941	6.8723	6.15058	6.70001	5.6099	5.63392	5.37942	5.11559	5.42906	5.73334	4.07499	5.07808
ENSG00000274997	85235	H2AC12	protein_coding	HGNC Symbol	1	H2A clustered histone 12 [Source:HGNC Symbol;Acc:HGNC:13671]	-2.4545	-3.37198	-1.53702	4.16946	-5.58571	1.91381e-05	0.00848582	2.99042	-5.48124	3.2718	3.57981	2.07666	3.15342	2.67306	4.37153	1.17995	4.03893	3.62527	5.97081	4.39767	4.06407	5.12749	5.0003	6.02701	4.85764	5.54266	3.94908	4.84088	4.87658	5.10516	3.3144	4.8534
ENSG00000077152	29089	UBE2T	protein_coding	HGNC Symbol	5	ubiquitin conjugating enzyme E2 T [Source:HGNC Symbol;Acc:HGNC:25009]	-2.44949	-3.54856	-1.3504	1.84566	-4.65327	0.000158565	0.0310182	1.01894	-5.46221	-0.215834	2.16174	-0.0335949	-0.289267	0.357846	2.22866	0.185923	1.84096	1.68785	2.94157	2.44818	1.37746	2.94912	2.96902	4.26929	2.59983	3.972	1.4552	2.30477	2.21497	1.8523	0.694582	2.47757
ENSG00000144354	83879	CDCA7	protein_coding	HGNC Symbol	8	cell division cycle associated 7 [Source:HGNC Symbol;Acc:HGNC:14628]	-2.43977	-3.47742	-1.40211	1.96703	-4.90918	8.81034e-05	0.0215037	1.5398	-5.42554	2.88872	2.44773	-0.849104	0.537996	0.585981	1.48425	-0.313762	0.737601	3.16829	2.77968	2.36643	1.7259	3.08587	2.24992	1.97833	2.34468	4.45711	2.87721	2.10844	0.130913	2.80576	2.57137	3.07233
ENSG00000138778	1062	CENPE	protein_coding	HGNC Symbol	7	centromere protein E [Source:HGNC Symbol;Acc:HGNC:1856]	-2.42619	-3.15029	-1.7021	3.27309	-6.99588	9.40633e-07	0.00246207	5.79016	-5.37473	2.54692	3.02554	1.75411	1.92872	1.63706	3.2637	0.510516	3.01223	3.59366	3.88648	3.91167	2.57806	3.9382	4.41031	4.47799	4.28286	4.09898	3.41764	3.3274	4.01398	3.66278	3.34862	4.65373
ENSG00000142945	11004	KIF2C	protein_coding	HGNC Symbol	8	kinesin family member 2C [Source:HGNC Symbol;Acc:HGNC:6393]	-2.42259	-3.27689	-1.56829	3.04265	-5.9208	9.14544e-06	0.00615835	3.66963	-5.36132	1.77188	3.03914	2.1231	1.25422	1.41774	2.8378	0.123729	3.3728	3.49614	3.81525	4.03346	2.46514	3.62781	4.14608	4.47953	4.21741	3.84988	2.79039	3.03288	3.74101	4.17319	2.70983	3.46245
ENSG00000101412	1869	E2F1	protein_coding	HGNC Symbol	1	E2F transcription factor 1 [Source:HGNC Symbol;Acc:HGNC:3113]	-2.4207	-3.14231	-1.69908	3.67334	-7.00401	9.25131e-07	0.00246207	5.82599	-5.35429	3.35533	3.20873	2.63359	2.20155	1.34772	3.21191	1.60254	3.57758	4.10581	4.40706	4.42091	3.08358	4.23982	4.88623	5.55419	4.26817	5.1464	3.60458	3.96282	4.21715	3.76987	3.38635	4.29501
ENSG00000122966	11113	CIT	protein_coding	HGNC Symbol	19	citron rho-interacting serine/threonine kinase [Source:HGNC Symbol;Acc:HGNC:1985]	-2.38346	-3.24715	-1.51976	4.27016	-5.76184	1.29609e-05	0.0068088	3.36307	-5.21785	3.94579	4.76324	3.53491	3.11389	2.25971	3.93895	1.21865	4.0716	4.58971	4.74637	4.8108	4.11601	5.70886	5.69403	5.18966	5.4364	4.25799	4.71514	3.98203	4.58858	4.84665	4.25734	4.42747
ENSG00000275714	8350	H3C1	protein_coding	HGNC Symbol	1	H3 clustered histone 1 [Source:HGNC Symbol;Acc:HGNC:4766]	-2.37495	-3.30489	-1.445	1.71294	-5.33223	3.37357e-05	0.0118587	2.34863	-5.18717	-0.0696432	0.74694	0.0528909	1.39214	0.287098	1.42414	-2.12983	2.19164	2.16012	1.63537	2.55408	1.37758	2.45825	3.00185	3.19106	1.75551	3.9235	1.8968	3.16128	2.07605	2.3322	1.76705	2.2115
ENSG00000092853	63967	CLSPN	protein_coding	HGNC Symbol	6	claspin [Source:HGNC Symbol;Acc:HGNC:19715]	-2.29623	-3.11408	-1.47838	2.66396	-5.86212	1.0398e-05	0.00615835	3.51134	-4.91171	2.18956	2.85403	1.88727	1.3969	0.479554	1.94154	-0.0687728	2.86688	3.01243	3.17471	2.8822	2.45821	3.6252	3.83277	4.0926	3.2463	3.17462	3.18826	2.18715	3.21785	3.69708	2.4557	3.47893
ENSG00000100526	1033	CDKN3	protein_coding	HGNC Symbol	12	cyclin dependent kinase inhibitor 3 [Source:HGNC Symbol;Acc:HGNC:1791]	-2.29547	-3.294	-1.29694	2.20914	-4.79981	0.000113194	0.024483	1.33803	-4.90914	0.277833	2.83967	0.0846478	1.21883	0.680132	1.73809	0.524225	2.41779	2.73066	3.26281	2.49712	2.09641	2.58046	3.67067	4.02599	3.12389	2.80359	1.65856	1.5288	2.89342	2.3945	1.89126	3.87093
ENSG00000121621	81930	KIF18A	protein_coding	HGNC Symbol	4	kinesin family member 18A [Source:HGNC Symbol;Acc:HGNC:29441]	-2.28799	-3.3653	-1.21068	1.68328	-4.4343	0.000262973	0.046332	0.544413	-4.88375	1.02428	1.2769	0.951548	1.05692	-1.28922	1.01094	-1.34417	1.29256	2.18314	2.57883	1.91661	1.85334	2.37613	2.7523	3.84973	2.34798	1.98621	1.89634	2.08622	3.0322	2.13022	1.06146	2.68499
ENSG00000164104	3148	HMGB2	protein_coding	HGNC Symbol	5	high mobility group box 2 [Source:HGNC Symbol;Acc:HGNC:5000]	-2.26025	-2.96466	-1.55584	5.07034	-6.69954	1.73439e-06	0.00307612	5.27883	-4.79075	4.5571	4.67744	3.13617	4.52114	3.43356	4.90345	2.7941	4.8666	5.28147	6.07347	5.71096	4.54587	6.34668	6.41922	6.12634	5.44494	7.12555	5.21726	5.24792	5.4607	5.37947	4.69462	4.65379
ENSG00000134057	891	CCNB1	protein_coding	HGNC Symbol	7	cyclin B1 [Source:HGNC Symbol;Acc:HGNC:1579]	-2.22814	-2.95515	-1.50113	4.01633	-6.39902	3.26426e-06	0.00399818	4.67626	-4.6853	2.39261	3.95898	3.17357	2.19424	2.7204	3.67498	1.78188	4.44293	4.31866	4.79574	4.89523	3.42465	5.2301	5.33622	5.67263	4.49472	4.40155	3.84501	4.6672	4.55501	4.81984	3.46911	4.11046
ENSG00000164045	993	CDC25A	protein_coding	HGNC Symbol	5	cell division cycle 25A [Source:HGNC Symbol;Acc:HGNC:1725]	-2.1937	-3.07509	-1.3123	1.57558	-5.19661	4.58113e-05	0.0143384	2.12208	-4.57477	0.608151	-0.285115	0.188236	0.524678	-0.0861348	1.81858	0.0842479	1.17608	0.931793	2.44114	2.03824	0.955047	2.83265	2.71315	3.45449	2.55461	2.68993	1.60952	1.24246	2.65319	2.3171	1.59692	2.1793
ENSG00000198826	9824	ARHGAP11A	protein_coding	HGNC Symbol	8	Rho GTPase activating protein 11A [Source:HGNC Symbol;Acc:HGNC:15783]	-2.14534	-3.13712	-1.15357	3.63747	-4.51645	0.000217455	0.0396246	0.685636	-4.42398	2.07861	3.7718	2.76292	2.58202	1.62316	3.68686	1.44053	3.70562	4.06664	4.51064	4.23156	2.55573	4.9487	4.98754	4.97444	5.03725	4.21768	3.81144	2.98427	4.75085	4.19108	2.99618	3.7463
ENSG00000124635	8970	H2BC11	protein_coding	HGNC Symbol	3	H2B clustered histone 11 [Source:HGNC Symbol;Acc:HGNC:4761]	-2.10734	-3.00939	-1.2053	2.89159	-4.87777	9.46691e-05	0.0222883	1.50559	-4.30897	2.72763	1.9921	0.6015	1.42371	2.18024	2.87206	1.47228	2.95229	3.08767	3.40207	3.86246	2.17921	3.66796	2.48041	4.33997	3.89945	4.59449	2.37164	2.52445	3.57127	4.10677	2.47627	3.72077
ENSG00000176890	7298	TYMS	protein_coding	HGNC Symbol	6	thymidylate synthetase [Source:HGNC Symbol;Acc:HGNC:12441]	-2.08236	-2.84025	-1.32447	2.84657	-5.73671	1.3699e-05	0.0068088	3.2943	-4.235	2.45057	2.67637	1.85905	1.91948	0.987723	1.21854	1.45922	2.92645	3.26877	3.73946	3.14198	2.55072	4.15354	3.91364	4.85711	3.44222	3.49247	2.73745	2.1999	3.33379	3.35879	2.75816	3.02559
ENSG00000113368	4001	LMNB1	protein_coding	HGNC Symbol	8	lamin B1 [Source:HGNC Symbol;Acc:HGNC:6637]	-2.0797	-2.79252	-1.36688	5.15085	-6.0916	6.30927e-06	0.00508642	4.02173	-4.22719	4.12298	4.86223	3.86785	4.68767	4.07625	4.78623	2.4657	5.24369	5.36025	6.20791	5.44645	4.89226	6.93449	6.32725	6.60037	5.49471	5.66258	5.32338	5.34816	5.61396	5.93771	4.50743	4.69998
ENSG00000138160	3832	KIF11	protein_coding	HGNC Symbol	1	kinesin family member 11 [Source:HGNC Symbol;Acc:HGNC:6388]	-2.06816	-2.78904	-1.34728	3.77434	-5.99009	7.86344e-06	0.00581109	3.83982	-4.19352	2.80856	3.95736	3.04337	2.37017	2.59988	3.28531	1.48392	3.60673	3.95086	3.9884	4.44988	3.44135	4.83487	4.9364	5.24934	4.54689	4.55066	3.72124	3.33837	4.21532	4.65442	3.46552	4.31095
ENSG00000092470	79968	WDR76	protein_coding	HGNC Symbol	4	WD repeat domain 76 [Source:HGNC Symbol;Acc:HGNC:25773]	-2.06666	-2.92223	-1.21109	3.27306	-5.04343	6.48571e-05	0.01793	1.85083	-4.18916	2.85063	3.70812	1.90522	2.6208	1.97541	1.91142	0.979845	3.30195	3.73102	4.20505	3.61048	2.43769	4.32598	4.15522	4.60411	3.62974	4.28638	4.22409	2.74757	3.93514	4.58788	2.51501	3.03164
ENSG00000184270	317772	H2AC21	protein_coding	HGNC Symbol	1	H2A clustered histone 21 [Source:HGNC Symbol;Acc:HGNC:20508]	-2.05702	-2.83003	-1.284	4.60694	-5.55598	2.04465e-05	0.00863425	2.89982	-4.16125	4.00854	4.57462	2.7283	4.08072	2.92402	4.82056	2.48349	4.25816	4.45096	6.16956	4.79769	4.20603	5.22811	5.92414	5.49709	4.87595	5.06318	4.99712	5.26093	5.41475	5.31151	3.96969	4.91444
ENSG00000122952	11130	ZWINT	protein_coding	HGNC Symbol	9	ZW10 interacting kinetochore protein [Source:HGNC Symbol;Acc:HGNC:13195]	-1.95826	-2.89355	-1.02297	3.90178	-4.37157	0.000304106	0.0493946	0.363434	-3.88594	2.95518	3.81137	3.2852	2.29468	2.51804	1.57817	2.71424	3.23403	4.2877	3.88247	5.07623	2.94959	4.91619	4.99648	6.54906	4.60932	5.1039	3.83129	3.82681	4.55601	4.7607	3.56857	4.4358
ENSG00000164109	4085	MAD2L1	protein_coding	HGNC Symbol	5	mitotic arrest deficient 2 like 1 [Source:HGNC Symbol;Acc:HGNC:6763]	-1.95095	-2.71514	-1.18676	2.81795	-5.33037	3.38769e-05	0.0118587	2.46182	-3.8663	1.95172	2.11552	1.58253	1.88444	1.08854	3.11517	1.02734	2.86302	2.68197	3.93991	3.07424	2.32471	3.47184	3.81753	4.43037	3.68794	3.14619	2.49564	2.60555	3.86634	3.43615	2.29623	3.91005
ENSG00000101003	9837	GINS1	protein_coding	HGNC Symbol	4	GINS complex subunit 1 [Source:HGNC Symbol;Acc:HGNC:28980]	-1.9212	-2.45424	-1.38815	3.89652	-7.52526	3.24719e-07	0.00246207	6.85802	-3.78738	3.09455	3.68009	2.78111	3.16827	2.79864	3.4352	1.82792	3.95929	4.18706	4.71678	4.69463	2.98697	4.33897	4.87933	5.10012	4.61472	4.53395	3.82291	3.97626	4.44779	4.37169	3.97921	4.22457
ENSG00000076382	10615	SPAG5	protein_coding	HGNC Symbol	16	sperm associated antigen 5 [Source:HGNC Symbol;Acc:HGNC:13452]	-1.91642	-2.82457	-1.00827	4.49798	-4.40602	0.000280775	0.0485047	0.377661	-3.77485	3.34451	4.47448	3.49106	2.35586	3.73504	4.61729	2.60961	3.89611	5.39075	5.00273	4.77732	4.76649	4.97254	5.49505	6.12264	5.18668	4.55942	3.7385	4.25781	4.88512	4.46592	4.0818	7.22691
ENSG00000142731	10733	PLK4	protein_coding	HGNC Symbol	11	polo like kinase 4 [Source:HGNC Symbol;Acc:HGNC:11397]	-1.90374	-2.58098	-1.2265	3.12072	-5.86923	1.02375e-05	0.00615835	3.58143	-3.74182	2.55854	3.22813	2.16074	2.14197	2.37461	1.64362	0.841058	2.79634	3.30704	3.65766	3.97303	2.57318	3.32003	3.94702	5.00547	3.76843	3.50528	3.1804	3.81605	3.52198	3.61033	3.04357	3.80204
ENSG00000197299	641	BLM	protein_coding	HGNC Symbol	11	BLM RecQ like helicase [Source:HGNC Symbol;Acc:HGNC:1058]	-1.83483	-2.66976	-0.999903	2.98028	-4.58838	0.000184164	0.0347482	0.866043	-3.5673	1.87643	3.06901	1.4844	2.17504	1.76143	3.62088	0.862368	2.49699	2.92492	4.21728	2.61413	2.45932	3.99909	3.89056	3.99398	3.38528	3.4638	3.42877	2.90729	3.80328	3.65619	2.38705	4.06886
ENSG00000119969	3070	HELLS	protein_coding	HGNC Symbol	12	helicase, lymphoid specific [Source:HGNC Symbol;Acc:HGNC:4861]	-1.81863	-2.46715	-1.17011	4.34639	-5.8551	1.05594e-05	0.00615835	3.54306	-3.52746	3.18946	3.9204	3.42028	3.93225	3.11923	3.79068	2.56486	4.00785	4.66858	4.31944	5.03296	3.46263	5.4781	5.59019	5.55613	4.79006	5.64446	4.66209	3.85084	4.94864	4.88267	4.40344	4.73186
ENSG00000075702	284403	WDR62	protein_coding	HGNC Symbol	8	WD repeat domain 62 [Source:HGNC Symbol;Acc:HGNC:24502]	-1.80434	-2.5432	-1.06547	3.66664	-5.09875	5.71904e-05	0.0167197	1.95356	-3.49268	3.18394	3.9196	3.19851	2.80746	2.12919	3.32288	1.57648	3.49604	3.75662	4.33257	4.45541	3.51045	4.1977	5.01806	4.74974	4.58388	3.43692	3.30875	3.40391	4.17108	4.40527	3.66113	3.7071
ENSG00000166851	5347	PLK1	protein_coding	HGNC Symbol	9	polo like kinase 1 [Source:HGNC Symbol;Acc:HGNC:9077]	-1.79677	-2.47801	-1.11553	3.53694	-5.5069	2.28098e-05	0.00919444	2.83177	-3.47442	2.22672	3.70828	2.36334	2.83095	2.49024	3.37488	1.47442	3.18176	3.60034	4.34137	3.89327	2.91167	4.75112	4.67708	4.07127	4.03056	4.18583	3.9653	3.48852	3.75091	4.37819	3.83277	3.8209
ENSG00000203760	387103	CENPW	protein_coding	HGNC Symbol	3	centromere protein W [Source:HGNC Symbol;Acc:HGNC:21488]	-1.79332	-2.54671	-1.03994	1.55528	-4.97	7.66735e-05	0.0195217	1.66774	-3.46612	0.629622	1.21184	-0.503563	0.879018	0.889148	1.83803	-0.618945	1.74205	1.64079	2.4882	2.17656	0.858109	1.42025	2.2554	2.10173	2.30062	2.81001	1.34147	1.78158	2.08039	1.90875	1.86659	2.67377
ENSG00000161800	29127	RACGAP1	protein_coding	HGNC Symbol	28	Rac GTPase activating protein 1 [Source:HGNC Symbol;Acc:HGNC:9804]	-1.79112	-2.5387	-1.04354	4.82144	-5.0024	7.12112e-05	0.018945	1.67366	-3.46083	3.88101	4.99454	3.80259	3.87773	3.57529	4.46552	3.10917	4.71032	4.30022	5.66058	4.87508	4.5457	5.44454	5.9242	6.6449	5.42865	5.98949	4.71473	4.65665	5.23701	5.27912	4.00136	5.77461
ENSG00000137135	84904	ARHGEF39	protein_coding	HGNC Symbol	6	Rho guanine nucleotide exchange factor 39 [Source:HGNC Symbol;Acc:HGNC:25909]	-1.76313	-2.34267	-1.18359	2.10353	-6.3521	3.60683e-06	0.00399818	4.46988	-3.39434	1.51938	1.10162	1.09327	1.56707	0.896932	1.55535	0.358231	1.59506	2.2623	2.70134	2.44692	2.30822	3.19497	2.99633	3.59072	2.27821	2.71442	1.83244	2.45274	2.4441	2.29806	2.31368	2.85993
ENSG00000197061	8364	H4C3	protein_coding	HGNC Symbol	1	H4 clustered histone 3 [Source:HGNC Symbol;Acc:HGNC:4787]	-1.76282	-2.33316	-1.19249	5.22666	-6.45347	2.90832e-06	0.00397351	4.76589	-3.39361	4.72387	4.24572	3.78571	4.69318	4.21735	5.72467	3.12249	5.17076	5.58995	6.27665	6.23896	4.60917	6.05791	6.14819	5.41634	5.53238	6.10259	4.61215	6.18749	5.74255	5.62657	5.32384	5.06463
ENSG00000123473	6491	STIL	protein_coding	HGNC Symbol	9	STIL centriolar assembly protein [Source:HGNC Symbol;Acc:HGNC:10879]	-1.75098	-2.45907	-1.04288	3.16752	-5.16299	4.94343e-05	0.0149449	2.10552	-3.36586	2.95102	1.96984	3.07753	2.06345	1.46921	2.90132	1.03316	3.19218	3.3617	3.16019	3.87292	3.08935	3.93884	4.08549	4.94289	3.67686	3.29099	2.90997	3.39357	3.94345	3.74928	2.98457	3.79526
ENSG00000137807	9493	KIF23	protein_coding	HGNC Symbol	15	kinesin family member 23 [Source:HGNC Symbol;Acc:HGNC:6392]	-1.74549	-2.49103	-0.999955	3.46054	-4.88835	9.24037e-05	0.0222163	1.50669	-3.35309	4.29442	3.26118	2.68603	1.33602	2.98111	2.20145	0.897524	3.20754	4.03233	3.89463	3.63965	3.63883	3.7096	3.49943	4.53899	4.31753	4.50027	3.96764	3.13204	3.53331	3.8803	3.6393	4.80321
ENSG00000213347	83463	MXD3	protein_coding	HGNC Symbol	9	MAX dimerization protein 3 [Source:HGNC Symbol;Acc:HGNC:14008]	-1.72254	-2.36842	-1.07665	3.67706	-5.56833	1.98924e-05	0.00853575	2.95632	-3.30016	2.88081	3.77828	3.00629	2.2063	2.18554	3.21328	2.58652	3.58278	3.72696	3.66881	4.63084	3.18135	4.56714	5.12689	4.52879	3.91107	3.53134	3.45307	3.88299	3.77127	4.34896	4.28334	4.51979
ENSG00000149554	1111	CHEK1	protein_coding	HGNC Symbol	15	checkpoint kinase 1 [Source:HGNC Symbol;Acc:HGNC:1925]	-1.68694	-2.30942	-1.06445	3.31702	-5.65827	1.62923e-05	0.00774002	3.15029	-3.21972	2.59803	3.11827	2.39932	2.31725	2.19957	3.68374	1.30378	3.31851	3.21669	3.75985	4.00943	2.29384	3.59886	4.16211	3.81692	3.89886	4.58053	3.58037	3.71628	3.73286	3.91979	3.30048	3.76615
ENSG00000162062	80178	TEDC2	protein_coding	HGNC Symbol	13	tubulin epsilon and delta complex 2 [Source:HGNC Symbol;Acc:HGNC:25849]	-1.68402	-2.42055	-0.947499	2.37843	-4.7739	0.000120132	0.0253651	1.28586	-3.21323	1.52462	1.81206	1.48675	1.24233	1.80714	1.98112	0.278848	2.49746	2.18966	2.44386	3.1112	1.36317	2.79958	3.24478	3.58882	1.78592	2.67239	2.91768	3.86437	2.60129	3.36073	2.76195	3.36815
ENSG00000156802	29028	ATAD2	protein_coding	HGNC Symbol	8	ATPase family AAA domain containing 2 [Source:HGNC Symbol;Acc:HGNC:30123]	-1.60979	-2.28913	-0.930453	5.604	-4.94761	8.06949e-05	0.0200636	1.48888	-3.05208	5.1906	5.63846	4.83435	4.51097	4.76434	5.37449	3.83024	5.32355	5.39594	6.18019	6.26998	4.37988	5.87404	6.34201	6.69994	6.7178	6.58982	5.76659	5.098	6.41022	6.4233	5.05556	6.22178
ENSG00000134830	27202	C5AR2	protein_coding	HGNC Symbol	2	complement component 5a receptor 2 [Source:HGNC Symbol;Acc:HGNC:4527]	-1.60434	-2.32903	-0.879653	4.2831	-4.6223	0.000170298	0.0328306	0.853196	-3.04057	3.88718	3.41404	3.45049	4.17588	3.32586	4.25475	1.84212	5.11849	3.61588	5.18026	4.27515	4.6401	5.4254	5.06571	5.24679	4.39787	5.14394	4.58112	5.13911	4.05963	4.19729	4.52557	3.54866
ENSG00000005189	81691	REXO5	protein_coding	HGNC Symbol	19	RNA exonuclease 5 [Source:HGNC Symbol;Acc:HGNC:24661]	-1.53947	-2.10384	-0.975094	2.9999	-5.69531	1.50105e-05	0.00726071	3.22595	-2.90687	2.67926	3.30816	2.23172	1.7667	1.83558	3.16782	1.42701	2.67286	2.96332	3.62574	3.32453	2.78107	3.51296	4.00085	3.42595	3.4167	2.99295	3.25026	3.24658	3.1878	3.18857	3.09012	3.9012
ENSG00000258096	NA	AC025031.2	lncRNA	Clone-based (Ensembl) gene	1	novel transcript, antisense to SLC38A2	-1.53369	-2.07566	-0.991711	1.58285	-5.9084	9.39672e-06	0.00615835	3.56079	-2.89525	0.946573	-0.0758796	0.50454	0.861703	0.591895	1.36914	0.358079	1.46775	1.60448	2.21646	2.27098	1.19952	2.43691	2.18416	2.66397	1.61007	2.01805	1.32411	2.12469	2.43714	2.34856	1.74796	2.19457
ENSG00000117632	3925	STMN1	protein_coding	HGNC Symbol	9	stathmin 1 [Source:HGNC Symbol;Acc:HGNC:6510]	-1.52624	-2.03285	-1.01963	4.97336	-6.2902	4.11612e-06	0.00407753	4.43262	-2.88034	4.84513	4.81976	4.3383	4.36237	3.65526	4.84003	3.30677	4.98619	4.74593	5.85351	5.57994	4.83296	5.25399	5.97929	5.79666	5.63621	5.19101	4.60624	5.13057	5.31645	5.42143	5.02066	4.86858
ENSG00000175643	116028	RMI2	protein_coding	HGNC Symbol	7	RecQ mediated genome instability 2 [Source:HGNC Symbol;Acc:HGNC:28349]	-1.50339	-2.1884	-0.81839	2.16605	-4.5824	0.000186723	0.034983	0.880784	-2.83509	1.84798	1.74298	0.986688	1.44908	1.31143	2.60775	0.313652	1.74727	2.38877	3.22347	2.69353	1.79331	2.30249	2.5194	2.98377	2.59216	3.39006	2.19629	2.66932	2.49359	2.34817	1.58759	2.63039
ENSG00000109084	27346	TMEM97	protein_coding	HGNC Symbol	5	transmembrane protein 97 [Source:HGNC Symbol;Acc:HGNC:28106]	-1.48177	-2.09272	-0.870814	4.58942	-5.06389	6.19059e-05	0.017458	1.80544	-2.79291	3.84248	4.1346	3.3816	3.29407	4.02069	5.17111	3.09325	4.9004	4.91104	5.35311	4.60666	5.14015	4.91791	5.20912	5.27476	4.39014	5.85867	3.72483	4.46071	4.50072	5.02174	4.11117	6.23778
ENSG00000163535	151246	SGO2	protein_coding	HGNC Symbol	6	shugoshin 2 [Source:HGNC Symbol;Acc:HGNC:30812]	-1.43908	-2.0439	-0.834255	2.45257	-4.96786	7.70477e-05	0.0195217	1.69671	-2.71147	1.92138	2.48739	1.67574	1.95853	1.18101	1.82418	1.21985	2.561	2.38279	2.90066	2.32942	2.1869	2.70879	3.47159	3.89779	2.66748	2.61745	2.72266	2.197	2.77372	2.56085	2.67777	3.48511
ENSG00000228716	1719	DHFR	protein_coding	HGNC Symbol	7	dihydrofolate reductase [Source:HGNC Symbol;Acc:HGNC:2861]	-1.42872	-1.95716	-0.900287	4.078	-5.64505	1.67764e-05	0.00783015	3.10158	-2.69209	3.41815	4.5477	3.18497	3.2124	3.18678	3.33352	2.99081	4.06485	4.21947	4.66663	4.14793	3.57587	4.81638	5.01287	5.34165	4.41369	4.60578	4.30138	3.93724	4.11875	4.18816	3.83605	4.67291
ENSG00000160298	54058	C21orf58	protein_coding	HGNC Symbol	10	chromosome 21 open reading frame 58 [Source:HGNC Symbol;Acc:HGNC:1300]	-1.41599	-1.92583	-0.906146	3.63404	-5.79879	1.19487e-05	0.00662258	3.4392	-2.66842	3.19027	3.23541	3.07293	2.97243	3.11896	3.35361	1.6035	3.81529	3.26777	4.03082	4.43615	3.51781	4.18904	4.26444	4.57602	3.94192	3.58709	3.47463	4.33756	3.6711	4.11905	4.05791	3.74924
ENSG00000188486	3014	H2AX	protein_coding	HGNC Symbol	2	H2A.X variant histone [Source:HGNC Symbol;Acc:HGNC:4739]	-1.40936	-2.07411	-0.744606	4.4792	-4.42664	0.00026768	0.046851	0.396182	-2.65619	4.26471	3.84112	3.92524	3.73399	3.45604	4.5227	2.80576	4.36055	3.61186	4.83021	5.10605	3.00891	4.89677	5.00315	5.59244	5.00542	5.58278	4.93782	5.15098	5.13718	5.19523	4.37932	4.67338
ENSG00000144554	2177	FANCD2	protein_coding	HGNC Symbol	13	FA complementation group D2 [Source:HGNC Symbol;Acc:HGNC:3585]	-1.36902	-1.98116	-0.756869	4.5768	-4.66946	0.00015276	0.0305566	0.930348	-2.58294	4.16458	4.63093	4.16856	3.7926	3.50977	4.20927	3.15698	3.8131	4.9059	4.32571	5.12542	4.2135	5.32737	5.56292	5.44943	4.83557	5.87313	4.80551	4.31418	4.84121	5.06418	4.17883	4.99782
ENSG00000198554	11169	WDHD1	protein_coding	HGNC Symbol	5	WD repeat and HMG-box DNA binding protein 1 [Source:HGNC Symbol;Acc:HGNC:23170]	-1.34003	-1.81702	-0.863041	4.00535	-5.8657	1.03169e-05	0.00615835	3.56563	-2.53156	3.4719	4.03676	3.27158	2.81424	3.21024	4.32408	2.89713	4.10054	3.87352	4.45672	4.36359	3.78753	4.42913	4.94251	4.73248	4.3585	4.12786	3.58964	4.09851	4.26288	4.20324	3.78195	4.98845
ENSG00000108106	27338	UBE2S	protein_coding	HGNC Symbol	4	ubiquitin conjugating enzyme E2 S [Source:HGNC Symbol;Acc:HGNC:17895]	-1.31448	-1.87607	-0.752879	3.91414	-4.88699	9.26933e-05	0.0222163	1.45709	-2.48712	3.17486	3.60567	3.34752	3.27919	3.08701	3.50607	2.6823	3.88409	3.54145	4.30103	4.37386	3.36082	4.27678	4.72339	5.48133	4.01833	4.50729	3.61794	3.98146	4.44821	5.09767	3.46283	4.26625
ENSG00000175701	205251	MTLN	protein_coding	HGNC Symbol	3	mitoregulin [Source:HGNC Symbol;Acc:HGNC:27339]	-1.28408	-1.85882	-0.709353	3.05092	-4.66489	0.000154373	0.0306488	1.01627	-2.43527	2.86832	2.98059	1.8268	2.04518	2.50379	3.08734	1.72458	3.6457	2.92785	3.62168	3.21175	3.33683	2.776	3.61052	3.30963	2.60896	3.45106	2.66977	3.538	2.8097	3.70665	3.39731	4.5132
ENSG00000146918	54892	NCAPG2	protein_coding	HGNC Symbol	11	non-SMC condensin II complex subunit G2 [Source:HGNC Symbol;Acc:HGNC:21904]	-1.28109	-1.78905	-0.773139	4.91365	-5.26586	3.91761e-05	0.012973	2.23006	-2.43023	4.43451	4.80347	4.32238	4.1269	4.19477	4.88563	3.34243	4.76755	4.99949	4.90741	5.3302	4.36794	5.29689	5.64413	5.59141	5.25344	6.54246	5.09244	4.92525	5.01583	5.01494	4.52248	5.6319
ENSG00000132646	5111	PCNA	protein_coding	HGNC Symbol	2	proliferating cell nuclear antigen [Source:HGNC Symbol;Acc:HGNC:8729]	-1.26857	-1.72864	-0.80849	4.72496	-5.757	1.30998e-05	0.0068088	3.30799	-2.40922	3.9403	4.64752	3.45064	4.12997	4.16352	4.65218	3.72087	5.08238	4.51605	5.58012	5.27893	3.98142	5.05427	5.48023	5.50338	4.93852	5.67703	4.49196	5.33614	4.8148	4.85738	4.52464	4.85185
ENSG00000278705	8366	H4C2	protein_coding	HGNC Symbol	1	H4 clustered histone 2 [Source:HGNC Symbol;Acc:HGNC:4789]	-1.22585	-1.68271	-0.768987	4.31085	-5.60229	1.84461e-05	0.00846106	2.99778	-2.33893	4.08287	3.84747	3.24662	3.811	3.50933	4.43151	3.11935	4.19614	4.0258	5.19182	4.89328	4.15771	4.69245	4.83438	4.77765	4.63752	5.22247	3.78015	4.52219	4.50277	5.03911	4.44644	4.1816
ENSG00000168298	3008	H1-4	protein_coding	HGNC Symbol	1	H1.4 linker histone, cluster member [Source:HGNC Symbol;Acc:HGNC:4718]	-1.22404	-1.70034	-0.747742	6.38605	-5.36572	3.1289e-05	0.0115613	2.38414	-2.33601	5.913	6.15996	5.31147	6.33586	5.85058	6.24026	4.81444	6.05589	6.34465	7.41203	6.83896	5.76589	6.55269	7.09353	6.86973	6.99728	7.21931	6.27933	6.31482	6.75813	6.74517	6.59269	6.41345
ENSG00000121957	29899	GPSM2	protein_coding	HGNC Symbol	12	G protein signaling modulator 2 [Source:HGNC Symbol;Acc:HGNC:29501]	-1.12637	-1.55816	-0.69457	3.94805	-5.44646	2.61086e-05	0.0102146	2.67464	-2.18308	3.65546	3.77489	3.27612	3.60037	3.22169	3.82027	2.57348	3.99579	4.28345	4.54511	4.41639	3.78058	3.99926	4.59259	4.44448	4.25116	4.59492	3.68355	3.67986	4.29928	4.58544	3.71713	4.01385
ENSG00000184260	8338	H2AC20	protein_coding	HGNC Symbol	1	H2A clustered histone 20 [Source:HGNC Symbol;Acc:HGNC:4738]	-1.12063	-1.64538	-0.595874	6.41158	-4.45881	0.000248471	0.0443646	0.34125	-2.17442	6.02458	6.31789	5.11781	6.05427	5.67302	6.54351	5.38718	6.54066	6.41015	8.05473	6.08925	6.03804	6.87019	7.0887	6.66323	6.81507	6.7725	6.4963	6.29488	6.74897	6.34596	6.1379	6.98166
ENSG00000180596	8347	H2BC4	protein_coding	HGNC Symbol	2	H2B clustered histone 4 [Source:HGNC Symbol;Acc:HGNC:4757]	-1.10801	-1.56784	-0.648171	6.15043	-5.03097	6.6722e-05	0.01793	1.64163	-2.15548	5.76912	5.6262	5.26527	5.79783	5.416	6.29535	5.26146	5.74804	6.35415	7.09073	6.98686	5.97702	6.3406	6.99678	6.45533	6.43836	6.68115	5.20258	6.40136	6.60442	6.51783	6.18373	6.04978
ENSG00000100479	5427	POLE2	protein_coding	HGNC Symbol	11	DNA polymerase epsilon 2, accessory subunit [Source:HGNC Symbol;Acc:HGNC:9178]	-1.09382	-1.61519	-0.572448	2.48162	-4.38037	0.000297968	0.0493946	0.413907	-2.13438	1.10295	2.26487	1.49541	2.25204	2.07016	2.60678	1.48094	2.84842	2.81434	3.1597	2.61507	1.9101	2.85213	3.27119	3.17423	2.79062	2.51589	2.07268	2.09501	3.16055	2.6231	2.26383	3.63727
ENSG00000006634	10926	DBF4	protein_coding	HGNC Symbol	8	DBF4 zinc finger [Source:HGNC Symbol;Acc:HGNC:17364]	-1.07803	-1.54301	-0.61304	3.33201	-4.84063	0.000103078	0.0236403	1.37525	-2.11115	2.26771	2.60317	2.47651	2.93516	2.82971	3.37238	2.5071	3.19187	3.49539	3.95997	3.6561	2.45864	4.10929	3.95091	4.42632	3.76162	3.76368	3.04562	3.33875	4.1917	3.52496	2.88746	3.88227
ENSG00000184445	9735	KNTC1	protein_coding	HGNC Symbol	15	kinetochore associated 1 [Source:HGNC Symbol;Acc:HGNC:17255]	-1.06379	-1.46412	-0.663448	5.17322	-5.54805	2.08109e-05	0.00865081	2.82858	-2.09041	4.6696	4.92763	4.43895	5.09331	4.40597	5.15573	4.14942	4.90664	5.36815	5.62046	5.59147	4.74823	5.71445	6.14796	5.4944	5.44709	5.20823	5.1995	5.21982	5.55459	5.28963	5.39326	5.23961
ENSG00000175602	11007	CCDC85B	protein_coding	HGNC Symbol	1	coiled-coil domain containing 85B [Source:HGNC Symbol;Acc:HGNC:24926]	-1.03425	-1.49504	-0.573466	3.30349	-4.68641	0.000146911	0.0297789	1.04752	-2.04805	3.16252	3.4781	1.97818	2.87657	2.96387	2.98793	2.25747	3.02425	3.46549	4.18973	3.44126	3.24782	3.61762	3.72555	3.55476	3.09053	3.38872	3.51621	3.67624	3.10412	4.00237	3.56149	3.66939
ENSG00000142856	23421	ITGB3BP	protein_coding	HGNC Symbol	14	integrin subunit beta 3 binding protein [Source:HGNC Symbol;Acc:HGNC:6157]	-1.03226	-1.48517	-0.579342	3.04831	-4.75865	0.000124417	0.0260628	1.22276	-2.04522	3.23183	3.21133	2.02155	2.15659	2.46156	2.76849	2.31613	2.90571	3.78471	3.70527	2.98676	3.22373	3.54302	3.43501	3.35801	3.13688	2.87791	3.28409	3.25798	2.84119	2.76811	2.92413	3.91109
ENSG00000164649	55536	CDCA7L	protein_coding	HGNC Symbol	10	cell division cycle associated 7 like [Source:HGNC Symbol;Acc:HGNC:30777]	-1.00814	-1.4657	-0.550585	4.17884	-4.60034	0.000179152	0.0340439	0.795675	-2.01132	3.84809	3.84538	3.3168	3.80581	3.5495	4.06054	3.33251	4.16932	4.56544	4.86482	4.17629	4.3853	5.15079	4.76125	4.86134	4.14567	3.32004	4.06008	4.98861	4.20407	4.05609	4.07124	4.57431
ENSG00000124795	7913	DEK	protein_coding	HGNC Symbol	12	DEK proto-oncogene [Source:HGNC Symbol;Acc:HGNC:2768]	-0.992907	-1.40908	-0.576732	5.52902	-4.98134	7.47146e-05	0.0194873	1.5541	-1.99019	5.16302	5.49729	4.62619	5.37896	4.86695	5.30851	4.50158	5.57744	5.65184	6.33049	5.41323	5.49488	5.87981	6.25208	5.97423	5.31895	6.32533	5.7186	5.23989	5.6426	6.03391	5.30577	5.6659
ENSG00000049541	5982	RFC2	protein_coding	HGNC Symbol	13	replication factor C subunit 2 [Source:HGNC Symbol;Acc:HGNC:9970]	-0.992024	-1.3455	-0.638548	4.54978	-5.8597	1.04534e-05	0.00615835	3.52763	-1.98897	4.37112	4.06631	3.97614	4.02512	3.93602	4.44705	3.57437	4.23215	4.61153	4.9918	4.82566	4.22636	5.2015	4.94338	5.33946	4.7833	5.11584	4.42376	4.60839	4.90475	4.89931	4.31064	4.83095
ENSG00000164032	3015	H2AZ1	protein_coding	HGNC Symbol	7	H2A.Z variant histone 1 [Source:HGNC Symbol;Acc:HGNC:4741]	-0.990614	-1.45867	-0.522562	5.01155	-4.41899	0.000272466	0.047377	0.331112	-1.98703	4.7494	4.43087	4.15447	4.23007	4.19497	5.20287	4.54747	4.79054	4.87336	5.84235	5.34351	4.53206	5.48648	5.42927	5.80926	5.47388	5.51344	4.45163	4.93751	5.55352	5.22847	4.69494	5.79535
ENSG00000162607	7398	USP1	protein_coding	HGNC Symbol	4	ubiquitin specific peptidase 1 [Source:HGNC Symbol;Acc:HGNC:12607]	-0.852829	-1.18542	-0.520237	4.81905	-5.35381	3.21375e-05	0.0117122	2.41868	-1.80604	4.58585	4.53709	3.76821	4.67241	4.47128	4.59339	4.04931	4.91472	5.18155	5.57733	5.06417	4.29216	4.95093	5.14904	5.24851	4.75393	5.2035	4.92327	5.03629	5.05122	5.04026	4.7691	5.00469
ENSG00000189046	121642	ALKBH2	protein_coding	HGNC Symbol	8	alkB homolog 2, alpha-ketoglutarate dependent dioxygenase [Source:HGNC Symbol;Acc:HGNC:32487]	-0.847839	-1.23703	-0.45865	3.63206	-4.54848	0.00020194	0.0370512	0.706581	-1.7998	3.01831	2.97955	3.06641	3.4852	3.38153	3.53742	2.52192	3.62145	3.80821	3.82308	3.90638	3.56013	4.29741	4.07829	4.41428	3.26361	4.22649	3.40742	4.25761	3.88417	3.97986	3.22007	3.79867
ENSG00000103540	9738	CCP110	protein_coding	HGNC Symbol	11	centriolar coiled-coil protein 110 [Source:HGNC Symbol;Acc:HGNC:24342]	-0.777714	-1.10277	-0.452663	5.16471	-4.99552	7.23361e-05	0.0190538	1.60284	-1.71441	5.0861	4.81731	4.44917	4.5591	4.76386	4.94814	4.80265	5.67848	5.17447	5.63775	5.50401	4.77483	5.15096	5.43634	5.60205	4.87383	5.49485	4.99728	5.52262	5.11382	5.33417	5.33108	5.7354
ENSG00000146731	908	CCT6A	protein_coding	HGNC Symbol	9	chaperonin containing TCP1 subunit 6A [Source:HGNC Symbol;Acc:HGNC:1620]	-0.724932	-1.03031	-0.419559	6.69438	-4.95655	7.90645e-05	0.0198437	1.45324	-1.65282	6.54766	6.54368	6.02508	6.14656	6.27049	6.70982	6.18273	6.70708	6.49929	7.25862	6.951	6.18061	6.92387	7.04374	6.78811	6.67256	7.31803	6.68186	6.78103	6.75879	7.16401	6.7835	7.03264
ENSG00000152291	10618	TGOLN2	protein_coding	HGNC Symbol	6	trans-golgi network protein 2 [Source:HGNC Symbol;Acc:HGNC:15450]	0.614942	0.35687	0.873014	8.13822	4.97516	7.5776e-05	0.0195217	1.46846	1.5315	8.22308	8.48796	8.67722	8.41261	8.44055	8.2313	8.49169	7.7869	7.92939	7.80234	7.79333	8.42603	7.88189	7.77996	7.96139	8.18993	8.46166	8.38077	7.87307	8.11764	8.21303	7.73099	7.88624
ENSG00000139182	9746	CLSTN3	protein_coding	HGNC Symbol	16	calsyntenin 3 [Source:HGNC Symbol;Acc:HGNC:18371]	0.628411	0.329515	0.927307	6.78399	4.38972	0.000291582	0.0488168	0.158415	1.54586	6.89701	7.07423	7.45719	6.98858	7.08477	6.95705	7.2382	6.63481	6.59604	6.4912	6.71878	6.92926	6.58061	6.42075	6.65337	7.27848	6.78507	6.66987	6.55184	6.87499	6.57334	6.39327	6.18306
ENSG00000148218	210	ALAD	protein_coding	HGNC Symbol	9	aminolevulinate dehydratase [Source:HGNC Symbol;Acc:HGNC:395]	0.685051	0.367939	1.00216	6.00051	4.51048	0.000220478	0.0399021	0.454753	1.60776	6.74503	6.45017	6.55389	5.90427	6.1657	5.9928	6.83863	5.51642	5.89691	5.47567	5.74088	6.27481	5.77354	5.46656	5.55888	5.9161	5.78679	6.58934	6.36695	5.50676	5.55175	6.07165	5.86822
ENSG00000160445	10444	ZER1	protein_coding	HGNC Symbol	4	zyg-11 related cell cycle regulator [Source:HGNC Symbol;Acc:HGNC:30960]	0.717684	0.399967	1.0354	5.93535	4.71634	0.000137128	0.0281238	0.919921	1.64454	6.19873	6.07121	6.61815	6.36101	6.27512	5.87561	6.51243	5.41642	5.80847	5.43726	5.80552	5.92343	5.79046	5.40703	6.07149	6.0833	6.04025	6.22	5.8929	6.0594	5.75128	5.67076	5.22285
ENSG00000149177	5795	PTPRJ	protein_coding	HGNC Symbol	8	protein tyrosine phosphatase receptor type J [Source:HGNC Symbol;Acc:HGNC:9673]	0.793863	0.41625	1.17148	6.50238	4.38947	0.000291748	0.0488168	0.162392	1.73371	6.72114	6.73206	7.40601	7.14375	6.94062	6.55244	6.8017	6.42418	6.4838	5.70157	6.23671	7.00295	5.94152	6.13102	6.29812	6.66197	5.51705	6.70264	5.91627	6.78899	6.71767	6.45365	6.27886
ENSG00000185909	200942	KLHDC8B	protein_coding	HGNC Symbol	5	kelch domain containing 8B [Source:HGNC Symbol;Acc:HGNC:28557]	0.882396	0.49915	1.26564	5.36326	4.80727	0.000111274	0.024265	1.14404	1.84343	5.57061	4.992	6.15595	6.13344	5.46808	5.71661	6.10441	5.35342	4.8485	4.878	5.03598	5.25953	4.64444	5.0305	5.06373	5.24947	5.99964	5.54152	5.20771	5.952	4.87765	5.24968	5.02206
ENSG00000197746	5660	PSAP	protein_coding	HGNC Symbol	6	prosaposin [Source:HGNC Symbol;Acc:HGNC:9498]	0.908857	0.514615	1.3031	10.8898	4.81333	0.000109737	0.0241277	1.10192	1.87756	10.9954	10.9404	11.766	11.7722	10.9887	11.198	11.6179	10.5176	10.4269	10.939	10.3058	11.246	10.301	10.6846	10.8215	11.2671	10.6789	10.7754	10.3806	11.5347	10.504	10.4922	10.3124
ENSG00000154930	84532	ACSS1	protein_coding	HGNC Symbol	5	acyl-CoA synthetase short chain family member 1 [Source:HGNC Symbol;Acc:HGNC:16091]	0.922047	0.565585	1.27851	6.33173	5.40073	2.89247e-05	0.0108759	2.44754	1.8948	6.58633	7.05888	6.88809	6.53072	6.96514	6.29114	7.1186	5.85067	6.31562	5.7024	5.84029	6.32512	5.45401	5.64985	6.10597	6.45556	6.00525	6.81028	6.1835	6.21004	6.20023	6.08139	7.00063
ENSG00000110455	84680	ACCS	protein_coding	HGNC Symbol	13	1-aminocyclopropane-1-carboxylate synthase homolog (inactive) [Source:HGNC Symbol;Acc:HGNC:23989]	1.02991	0.566808	1.49302	4.26905	4.64336	0.000162226	0.0315027	0.848805	2.0419	4.79053	5.02347	4.92988	4.38709	4.49822	4.70392	5.45055	3.68689	3.3836	4.36192	3.52773	4.62427	3.56159	3.88014	3.69062	4.83434	4.06231	4.27192	4.58353	3.78034	3.51679	4.47519	4.16332
ENSG00000159348	51706	CYB5R1	protein_coding	HGNC Symbol	7	cytochrome b5 reductase 1 [Source:HGNC Symbol;Acc:HGNC:13397]	1.03263	0.633997	1.43126	6.60247	5.40861	2.84179e-05	0.0108759	2.45859	2.04575	7.15581	6.91087	7.40519	6.73523	6.97709	6.82933	7.7976	6.88455	6.78223	6.53616	6.40042	6.84858	5.89179	5.83098	6.21992	6.84222	6.45457	6.45659	6.59053	6.62047	5.98142	5.85561	5.84971
ENSG00000183111	389337	ARHGEF37	protein_coding	HGNC Symbol	3	Rho guanine nucleotide exchange factor 37 [Source:HGNC Symbol;Acc:HGNC:34430]	1.19645	0.66668	1.72623	5.73245	4.7154	0.000137426	0.0281238	0.922841	2.29176	6.32458	6.14684	6.61929	5.86488	6.40813	5.63636	7.24839	5.95708	5.48461	5.25752	6.21229	5.44618	5.21486	4.72702	5.41504	5.83595	5.69876	5.56564	5.97512	5.40423	5.68074	5.69045	4.03228
ENSG00000114770	10057	ABCC5	protein_coding	HGNC Symbol	13	ATP binding cassette subfamily C member 5 [Source:HGNC Symbol;Acc:HGNC:56]	1.33313	0.752419	1.91384	7.66825	4.79319	0.000114928	0.0246575	1.0628	2.51949	8.21927	7.98892	8.75501	7.80391	8.26573	7.96394	9.13117	6.59842	6.29338	7.48912	7.48596	8.23456	7.10435	6.67958	7.49296	8.26981	7.21663	6.91657	7.48556	7.64335	7.88752	8.0285	7.41554
ENSG00000271538	NA	LINC02427	lncRNA	HGNC Symbol	2	long intergenic non-protein coding RNA 2427 [Source:HGNC Symbol;Acc:HGNC:53358]	2.865	1.49647	4.23353	-2.46024	4.37102	0.000304492	0.0493946	-0.0777523	7.28534	-1.96333	0.391971	-0.727271	0.673304	-0.806099	-1.37508	-0.361909	-5.76842	-0.465344	-3.3381	-3.93547	-1.20603	-6.05098	-2.912	-4.29688	-1.81887	-2.25203	-2.41403	-4.98712	-2.36769	-1.36073	-3.85792	-5.38549
ENSG00000258128	NA	MKRN9P	transcribed_processed_pseudogene	HGNC Symbol	2	makorin ring finger protein 9, pseudogene [Source:HGNC Symbol;Acc:HGNC:7116]	3.08232	1.74578	4.41887	-0.247394	4.81512	0.000109287	0.0241277	1.26723	8.46976	0.817419	-0.739134	1.15137	0.582692	0.245095	1.86195	1.51473	-0.669899	-1.83683	-3.6744	0.538472	1.51658	-0.702521	-1.1122	1.80348	-1.03984	-0.829742	1.23152	-1.92339	1.93783	-1.7142	-3.51944	-1.12962
ENSG00000133124	8471	IRS4	protein_coding	HGNC Symbol	1	insulin receptor substrate 4 [Source:HGNC Symbol;Acc:HGNC:6128]	5.29899	3.11674	7.48124	-0.135741	5.06993	6.10622e-05	0.017458	1.77518	39.3691	0.665883	0.280281	1.8989	-0.256822	-0.013093	2.95099	2.44647	-1.01196	-4.95602	-6.52344	-1.84094	6.16186	-0.197626	-0.98224	2.84707	1.69798	-2.24166	2.73032	-1.73289	1.55792	-1.8413	-2.53969	-2.22205
ENSG00000251488	NA	AC115622.1	lncRNA	Clone-based (Ensembl) gene	1	novel transcript	5.60588	3.20662	8.00513	-4.94516	4.87843	9.45262e-05	0.0222883	-0.122731	48.701	-2.71947	-1.10656	-1.90419	-5.90036	-4.6294	-1.88601	0.392678	-6.12501	-7.84137	-7.5239	-4.8739	-7.70481	-4.37678	-6.74549	-3.45196	-3.89113	-6.57831	-5.27033	-8.54435	0.123832	-10.3018	-5.56791	-7.31211
